# Supplementary material for: Nanotopography and Microconfinement Impact on Primary Hippocampal Astrocyte Morphology, Cytoskeleton and Spontaneous Calcium Wave Signalling
Source: Cells. 2023 Jan 12;12(2):293. doi: 10.3390/cells12020293 (PMC9856934; doi:10.3390/cells12020293)
Supplement: Supplementary file 1 [file cells-12-00293-s001.zip]

Archive with 5 entries (5 files):
- Video_S1.avi
- Video_S2.avi
- Video_S3.avi
- Video_S4.avi
- Video_S5.avi
